# Supplementary material for: Treatment Nonadherence among Multimorbid Chronic Disease Patients: Evidence from 3515 Subjects in Indonesia
Source: Medicina (Kaunas). 2024 Apr 15;60(4):634. doi: 10.3390/medicina60040634 (PMC11052292; doi:10.3390/medicina60040634)
Supplement: Supplementary file 1 [file medicina-60-00634-s001.zip]

Archive with 1 entries (1 files):
- medicina-2943955-supplementary.pdf
